# Supplementary material for: Synthesis and Magnetic and Optical Properties of Novel Fe@ZSM-5 Composites
Source: Molecules. 2025 Dec 25;31(1):89. doi: 10.3390/molecules31010089 (PMC12786709; doi:10.3390/molecules31010089)
Supplement: Supplementary file 1 [file molecules-31-00089-s001.zip]

Archive with 1 entries (1 files):
- molecules-4049135-supplementary.pdf
